# Supplementary material for: Molecular Characterization and Response of Prolyl Hydroxylase Domain (PHD) Genes to Hypoxia Stress in Hypophthalmichthys molitrix
Source: Animals (Basel). 2022 Jan 6;12(2):131. doi: 10.3390/ani12020131 (PMC8772553; doi:10.3390/ani12020131)
Supplement: Supplementary file 1 [file animals-12-00131-s001.zip]

Archive with 5 entries (5 files):
- Figure S1.tif
- Figure S2.tif
- Figure S3.tif
- Figure S4.tif
- Table S1.xls
