# Supplementary material for: Molecular Characterization and Response of Prolyl Hydroxylase Domain (PHD) Genes to Hypoxia Stress in Hypophthalmichthys molitrix
Source: Animals (Basel). 2022 Jan 6;12(2):131. doi: 10.3390/ani12020131 (PMC8772553; doi:10.3390/ani12020131)
Supplement: Supplementary file 1 [file animals-12-00131-s001.zip › Table S1.xls]

## Sheet: Sheet1
Table S1 The sequence of full-length cDNA of three phd genes in Hypophthalmichthys molitrix
Gene name	5' UTR sequence	ORF sequence	3' UTR sequence
phd1	AACCCTTAATCTGGAAATAAACAGCCATGGAAAATAGTTAATGGTTAATTCTGTATTAAACAACTAATAAACCGAAGAAAAGCACCGTATTTGTGTTATACTGTGGAAGTTTACTGTCGAGCTTCGTGATAACAGCGCCGCTAGGCAGGCATGAGCAGAGCCGATTCTGCAGAAAATGAGGATTGGACGTGAGCTACGTGCACATCTAGGAGTAGACGACATGAC	ATGGAGAGACTGGAAAACACGGACCTTATAAATGCACGCGGACGCGAGAGTGTCTGTTCACCGCAAGAGAGAGTCACCAGGGACTGTTGTGAGTCTCACATGGTGAGTACAATGGGTCTGAACGCGACCACGGCGGAGGAGCTGCTGGCTGGACATGCGTCTAGATCTGGATCCGGGACCACGCTTTTGAAGGAGTTGAAGAGTGGGTTGCCTTTGTATAATGGTGGAGGAGAAGCTGTGTCCCCTTCACCTACAGCTGAAGGAAGTTACCATGATGTCCCTAAGCAGATGCAAAGCGGGTGTTTACATCTAAATGGACTGCTGGAGACTCCCCATGCTCACGGGGACAGGACTTCAAAAAGACTTTGTGGAGATGTGCGATTAAGACAACTCCAGCAC…	AACTCAGGCAGTCGAGTGAACACTCAATTGTGTCCTGTTCATGTGTGTGGATGCCTGCGCTTCTGCGCGATTGGACGTTTTCAAGAGAAGATGCGAGAAGCCCAACAATCACGGCTCTTTCTGTGGCCTCAAACATCCAACAAGTTTGAATTGCTTGGGTGAACACAGGACTGTTTTTAAATGAACACCACGGTGTCTCAAACTTGATGGTCGTGGCACTGAAAGGCTGGCAGGAATGGCCGATTATTCCTCATCCCGTGGAAAGTCAACAACAGAAACATCATGAATGGACTTCAGTTACTTTAGTATTTTGAGTAATTACTTAATTAAATAAGAATTACAATCTCTAAACTCAACCTTCGCTTTTCACGACCCTACACTCCTGTGTGTAAGTGAGAC…
phd2	GCGGGAATGTGAGAGCGTCACGCTGCCCTCGGTCAAATGGAATGAAATCGGCAGCGGGGGGCCAGGATACAGTATTTCTTTCAATTTCGCTTGTGGATACATGTAACGTTAGTGAAGTTGCAGGCTGATACTGTAATACAGCGCTGAAAC	ATGGAGGGAAACTCAAGGGAAAGCGACCGTCTGGAGCGAGAGCGCCAGTACTGCGAGCTGTGCGGGAAAATGGAGAACCTGATGAAGTGTGGACGGTGTCGCAGCTCGTTCTACTGCAGCAAAGAGCACCAGAGACAGGACTGGAAGAAGCACAAGCGGGTGTGCAAGGAGGCCGACAAGCAGCAGCAGCAGCAGCCGGCTGAAGAGAGCAGCGCCGTACAGTGCAACACTTCAGAACAGTCGAACACTTCTCAGAGTAACTCTACTGTTACGTCACCCGGCGAAAGAATGCCAGATTTTATCAAGTCCGCTACGGGCCCTGACACCAAACCGACCGCGGACAGCTCGAAACCCAACGGACAGACGCGGTCCCCTCCTCAGAAACTGGCCACGGACTAT…	TGAACGAGGAATGAGTGAAGAGGAGTGTACATGGCTGGACCTCCAGAGCGCTGCTGAGAGATGATGAGCAGATGAAAGTCAGGAAGCGACTTTCTCTCATTCACCTCTCCATCTATCATCTATAAGGGGCTTCTCATAGGGACTCAGAATGTGATAGAGCTGTGAAAACAGGCGTGAATTAACATGCTTTGTGTTTCCTTTATGAAGAATGCTGGCTTACATGAGCATAGGATGGACGTAATGCTAAACTTAAGGGTGTGTGTGTGGACAGTTTTCTTCCCCGGTCCCACTTGTCAGCTTTTGTTATTGCATGTGTTAATAAAGGTACAGTTTTGTTTGGCAGCGCATACTCAAAAAACACATGCACAGAAAAGCCTTTTTTAAGGTTACAAGCTCTGT…
phd3	TTTGGCATTATTTATCTGTCTTTTAAAGGACGAGGCTGTGTTAGATATCACTTTATAACACTTTAGTTGATTTGA	ATGCACCAAGCTCAAGAAAAAATGCCATTTCTTCAGCTTGCACTGGACACGCAGTTCGAGACTTTGGCTGTCAAGCAGGTAGTGCCAGCTCTGTTGGACCGAGGCTACTTTTACGTGGATAATTTTCTGGGGGACATCGCGGGACACATGGTTTTGGGTCAGGTCAAACGTATGCATTACTGTGGGATTCTCAACGACGGGCAGCTGGCCAGGCGAAGCAGTGGAGTTTGCAGGACAAACATCAGAGGGGATAAAATAACATGGGTTAACGGGACCGAGAGGGGCACGGAGGCTATCAATTTCTTATTAACACTCATAGACAAACTCATTTCTCTGTGTGTGGGTCAACTGGGCAAAAGCATTCATGCAAGGTCAAAGGCAATGGTGGCATGTTATCCA…	CGTGTAAATACACTGGCCTGTCTCCTCTGAGAGGATTTCTTGTGTTTATCAACTTATTTCTTTGCTTTTTCCCCCCTGTTTTTGAATTGCTTGTTGCACTAATGGTACCTCTCCCTCCACTTTGTATATGTGAATTACTTGGATTGAAAATGGTCCTTACAATCATTGAAGAGTCCTTTGAATAACACGCTGCTAATGTAAAGACAATTTTGTGGAAAGAAAAAAGTGATAATCTTAATATTGATTAATGTACTATTAGATGTTTATTGTAATTAAATTGTTCTTTAAAAAACCTTTTCAGAGCTATATTTAAAGAAAATAAACAAAAATTAATAGATGAGATAAGAAACATAACACTAGTTGTTTGTTTTTAGAAATGTCAACAAGCATTATAAATGT…
